# Supplementary material for: Honey vs. Mite—A Trade-Off Strategy by Applying Summer Brood Interruption for Varroa destructor Control in the Mediterranean Region
Source: Insects. 2023 Sep 7;14(9):751. doi: 10.3390/insects14090751 (PMC10531922; doi:10.3390/insects14090751)
Supplement: Supplementary file 1 [file insects-14-00751-s001.zip]

Archive with 1 entries (1 files):
- insects-2563637-supplementary.pdf
